# Supplementary material for: A new species of Hemicorallium (Anthozoa, Octocorallia, Coralliidae), along with a revised identification key to species of the genus
Source: Zookeys. 2026 Apr 20;1277:339–54. doi: 10.3897/zookeys.1277.184620 (PMC13122184; doi:10.3897/zookeys.1277.184620)
Supplement: XML Treatment for Hemicorallium osmanthogemmum [file zookeys.1277.184620-treatment1.xml]

<!DOCTYPE tp:taxon-treatment
  PUBLIC "-//TaxonX//DTD Taxonomic Treatment Publishing DTD v0 20100105//EN" "tax-treatment-NSO.dtd">
<tp:taxon-treatment xmlns:tp="http://www.plazi.org/taxpub"><tp:treatment-meta><kwd-group><label>Taxon classification</label><kwd>
                  <named-content content-type="kingdom">Animalia</named-content>
                </kwd><kwd>
                  <named-content content-type="order">Scleralcyonacea</named-content>
                </kwd><kwd>
                  <named-content content-type="family">Coralliidae</named-content>
                </kwd></kwd-group><mixed-citation publication-type="journal"><person-group><name><surname>Koido</surname><given-names>Tatsuki</given-names></name></person-group><article-title>A new species of <italic><tp:taxon-name><tp:taxon-name-part taxon-name-part-type="genus" reg="Hemicorallium">Hemicorallium</tp:taxon-name-part></tp:taxon-name></italic> (<tp:taxon-name><tp:taxon-name-part taxon-name-part-type="class" reg="Anthozoa">Anthozoa</tp:taxon-name-part></tp:taxon-name>, <tp:taxon-name><tp:taxon-name-part taxon-name-part-type="class" reg="Octocorallia">Octocorallia</tp:taxon-name-part></tp:taxon-name>, <tp:taxon-name><tp:taxon-name-part taxon-name-part-type="family" reg="Coralliidae">Coralliidae</tp:taxon-name-part></tp:taxon-name>), along with a revised identification key to species of the genus</article-title><source>Zookeys</source><day>20</day><month>04</month><year>2026</year><volume>1277</volume><fpage>339</fpage><lpage>354</lpage><pub-id pub-id-type="doi">10.3897/zookeys.1277.184620</pub-id></mixed-citation></tp:treatment-meta><tp:nomenclature><tp:taxon-name><object-id xmlns:xlink="http://www.w3.org/1999/xlink" content-type="arpha" xlink:type="simple">1493EC49-2A43-534E-A930-E0045E4EF9C0</object-id>
                        		<tp:taxon-name-part taxon-name-part-type="genus" reg="Hemicorallium">Hemicorallium</tp:taxon-name-part> <tp:taxon-name-part taxon-name-part-type="species" reg="osmanthogemmum">osmanthogemmum</tp:taxon-name-part>
                        	
                        		<object-id xmlns:xlink="http://www.w3.org/1999/xlink" content-type="zoobank" xlink:type="simple">https://zoobank.org/DE9B02CB-8A7D-456C-80DD-ACD8A0BEB632</object-id>
                        	</tp:taxon-name><tp:taxon-status xmlns:xlink="http://www.w3.org/1999/xlink" xlink:type="simple">sp. nov.</tp:taxon-status><xref ref-type="fig" rid="F1">Figs 1</xref><xref ref-type="fig" rid="F2">, 2</xref><xref ref-type="fig" rid="F4">, 4</xref><xref ref-type="fig" rid="F5">, 5</xref></tp:nomenclature><tp:treatment-sec sec-type="New Japanese name"><title>New Japanese name.</title><p>Kinmokusei-mizo-sango.</p></tp:treatment-sec><tp:treatment-sec sec-type="Type material"><title>Type material.</title><p><bold><italic>Holotype</italic></bold>: <abbrev xmlns:xlink="http://www.w3.org/1999/xlink" xlink:title="Kuroshio Biological Foundation in Kochi" xlink:type="simple">KBF</abbrev>-<abbrev xmlns:xlink="http://www.w3.org/1999/xlink" xlink:title="Octocoral Collection" xlink:type="simple">OA</abbrev>-00436; Off Cape Ashizuri, Tosashimizu City, Kochi Prefecture, depth 550 m, July 2016, coll. Keiji Takami. <bold><italic>Paratype</italic></bold>: <abbrev xmlns:xlink="http://www.w3.org/1999/xlink" xlink:title="Kuroshio Biological Foundation in Kochi" xlink:type="simple">KBF</abbrev>-<abbrev xmlns:xlink="http://www.w3.org/1999/xlink" xlink:title="Octocoral Collection" xlink:type="simple">OA</abbrev>-00437, Off Cape Ashizuri, Tosashimizu City, Kochi Prefecture, depth 550 m, July 2016, coll. Keiji Takami.</p></tp:treatment-sec><tp:treatment-sec sec-type="Diagnosis"><title>Diagnosis.</title><p>The colony branches in one plane, and anastomoses are present only where broken branches come into contact with other branches. Autozooids are contracted but not retracted, and they are distributed only on one side of the colony. Spacing is almost absent on the twigs, and clusters are formed at the tips. The axis has no pits beneath the autozooids and is pale pink to pink in colour. Sclerites are predominantly radiate, and double clubs are rare. Warty rods are present only in the tentacles.</p></tp:treatment-sec><tp:treatment-sec sec-type="Description of holotype"><title>Description of holotype.</title><p><bold><italic>Colony</italic></bold>. The holotype colony is fan-shaped and preserved in a dried state. It is approximately 12 cm in height and 13 cm in width. The colony branches in one plane from the main stem; partial fusion is present at sites of branch fracturing, and direct fusion between intact branches is generally absent (Fig. <xref ref-type="fig" rid="F1">1A</xref>). The basal diameter is 9.3 mm, and the cross-section is nearly circular. The surface of the coenenchyme is covered with conical protuberances that become more pronounced toward the branch tips, forming longitudinal grooves as the projections align (Fig. <xref ref-type="fig" rid="F1">1E</xref>).</p><fig id="F1" position="float" orientation="portrait"><object-id xmlns:xlink="http://www.w3.org/1999/xlink" content-type="doi" xlink:type="simple">10.3897/zookeys.1277.184620.figure1</object-id><object-id xmlns:xlink="http://www.w3.org/1999/xlink" content-type="arpha" xlink:type="simple">906EBE11-CC72-5DF4-B447-0A6E111014BD</object-id><label>Figure 1.</label><caption><p><italic><tp:taxon-name><tp:taxon-name-part taxon-name-part-type="genus" reg="Hemicorallium">Hemicorallium</tp:taxon-name-part> <tp:taxon-name-part taxon-name-part-type="species" reg="osmanthogemmum">osmanthogemmum</tp:taxon-name-part></tp:taxon-name></italic> sp. nov. (Holotype: <abbrev xmlns:xlink="http://www.w3.org/1999/xlink" xlink:title="Kuroshio Biological Foundation in Kochi" xlink:type="simple">KBF</abbrev>-<abbrev xmlns:xlink="http://www.w3.org/1999/xlink" xlink:title="Octocoral Collection" xlink:type="simple">OA</abbrev>-00436). <bold>A</bold>. ‘‘Front’’ and ‘‘back’’ of colony; <bold>B</bold>. Branch, showing autozooid (<abbrev xmlns:xlink="http://www.w3.org/1999/xlink" xlink:title="autozooid" xlink:type="simple">AZ</abbrev>); <bold>C</bold>. Exposed axis with the coenenchyme removed; <bold>D, E</bold>. Surface detail of branch, showing autozooid (<abbrev xmlns:xlink="http://www.w3.org/1999/xlink" xlink:title="autozooid" xlink:type="simple">AZ</abbrev>), siphonozooid (<abbrev xmlns:xlink="http://www.w3.org/1999/xlink" xlink:title="siphonozooid" xlink:type="simple">SZ</abbrev>), burrows (<abbrev xmlns:xlink="http://www.w3.org/1999/xlink" xlink:title="burrows" xlink:type="simple">Bu</abbrev>), cluster of autozooids (<abbrev xmlns:xlink="http://www.w3.org/1999/xlink" xlink:title="cluster of autozooids" xlink:type="simple">CL</abbrev>), warts on coenenchyme surface (<abbrev xmlns:xlink="http://www.w3.org/1999/xlink" xlink:title="warts on coenenchyme surface" xlink:type="simple">W</abbrev>), and commensal polychaete (<abbrev xmlns:xlink="http://www.w3.org/1999/xlink" xlink:title="commensal polychaete" xlink:type="simple">Po</abbrev>). Scale bars: 50 mm (<bold>A</bold>); 10 mm (<bold>B–E</bold>).</p></caption><graphic xmlns:xlink="http://www.w3.org/1999/xlink" xlink:href="zookeys-1277-339_article-184620__-g001.jpg" id="oo_1600411.jpg" position="float" orientation="portrait" xlink:type="simple"><uri content-type="original_file" xlink:type="simple">https://binary.pensoft.net/fig/1600411</uri></graphic></fig><p><bold><italic>Polyps</italic></bold>. Contracted autozooids are restricted to one side of the colony (Fig. <xref ref-type="fig" rid="F1">1A</xref>) and occasionally form clusters of two or three polyps at the branch tips (Fig. <xref ref-type="fig" rid="F1">1E</xref>). On the stem, autozooids are typically spaced approximately 4–5 mm apart; however, some occur in direct contact with each other, whereas others are separated by more than 10 mm. They do not completely retract into the coenenchyme, but contracted autozooids form cylindrical mounds with eight longitudinal streaks that are continuous with the tentacles. The mounds measure approximately 1.3–2.0 mm in diameter and 1.0–1.5 mm in height, with the diameter generally exceeding the height. Minute siphonozooids occur around the autozooids but are barely discernible to the naked eye (Fig. <xref ref-type="fig" rid="F1">1D</xref>).</p><p><bold><italic>Axis</italic></bold>. The axis is solid, lacking internal cavities. The surface is smooth without longitudinal grooves. There are no pits at the bases of the polyps (Fig. <xref ref-type="fig" rid="F1">1C</xref>). The axis tapers toward the pointed branch tips, and a few commensal burrows are present along the axis (Fig. <xref ref-type="fig" rid="F1">1D</xref>).</p><p><bold><italic>Colour</italic></bold>. According to the collector, the fresh coenenchyme was orange, with no colour difference from the autozooids. The dried coenenchyme and polyps are pale orange and the axis is pink; no colour variation was observed between the branch tips, base, or interior. Sclerites are a mixture of colourless and extremely pale orange.</p><p><bold><italic>Sclerites</italic></bold>. The sclerites comprise 6–8-radiates, double clubs, and rods. Coenenchymal sclerites are predominantly made up of 6- and 8-radiates, whereas rods occur exclusively on the tentacles where they predominate (Figs <xref ref-type="fig" rid="F2">2</xref>, <xref ref-type="fig" rid="F3">3</xref>). Double clubs and 7-radiates are rare throughout the colony. <abbrev xmlns:xlink="http://www.w3.org/1999/xlink" xlink:title="scanning electron microscope" xlink:type="simple">SEM</abbrev> measurements are as follows: rods are 0.060–0.124 mm long and 0.009–0.049 mm wide; 6-radiates are 0.051–0.056 mm × 0.034–0.037 mm; 7-radiates are 0.051–0.059 mm × 0.033–0.036 mm; 8-radiates are 0.057–0.087 mm × 0.031–0.041 mm; double clubs are 0.055–0.062 mm × 0.038–0.040 mm.</p><fig id="F2" position="float" orientation="portrait"><object-id xmlns:xlink="http://www.w3.org/1999/xlink" content-type="doi" xlink:type="simple">10.3897/zookeys.1277.184620.figure2</object-id><object-id xmlns:xlink="http://www.w3.org/1999/xlink" content-type="arpha" xlink:type="simple">549ED40B-6812-58B5-B143-4B3DF4C10E07</object-id><label>Figure 2.</label><caption><p>Scanning electron micrographs of sclerites of <italic><tp:taxon-name><tp:taxon-name-part taxon-name-part-type="genus" reg="Hemicorallium">Hemicorallium</tp:taxon-name-part> <tp:taxon-name-part taxon-name-part-type="species" reg="osmanthogemmum">osmanthogemmum</tp:taxon-name-part></tp:taxon-name></italic> sp. nov. (Holotype: <abbrev xmlns:xlink="http://www.w3.org/1999/xlink" xlink:title="Kuroshio Biological Foundation in Kochi" xlink:type="simple">KBF</abbrev>-<abbrev xmlns:xlink="http://www.w3.org/1999/xlink" xlink:title="Octocoral Collection" xlink:type="simple">OA</abbrev>-00436). <bold>A</bold>. Structure of autozooid; the arrow indicates rods from tentacle; <bold>B</bold>. Sclerites from tentacle; <bold>C</bold>. Sclerites from autozooid mound; <bold>D</bold>. Sclerites from coenenchyme at the branch tip; <bold>E</bold>. Sclerites from coenenchyme at the base of the colony. Scale bar: 100 μm.</p></caption><graphic xmlns:xlink="http://www.w3.org/1999/xlink" xlink:href="zookeys-1277-339_article-184620__-g002.jpg" id="oo_1600412.jpg" position="float" orientation="portrait" xlink:type="simple"><uri content-type="original_file" xlink:type="simple">https://binary.pensoft.net/fig/1600412</uri></graphic></fig><fig id="F3" position="float" orientation="portrait"><object-id xmlns:xlink="http://www.w3.org/1999/xlink" content-type="doi" xlink:type="simple">10.3897/zookeys.1277.184620.figure3</object-id><object-id xmlns:xlink="http://www.w3.org/1999/xlink" content-type="arpha" xlink:type="simple">1EBF09AF-88A4-5F09-BDBA-7866A038D5F5</object-id><label>Figure 3.</label><caption><p>Composition of sclerites from each part sampled from <italic><tp:taxon-name><tp:taxon-name-part taxon-name-part-type="genus" reg="Hemicorallium">Hemicorallium</tp:taxon-name-part> <tp:taxon-name-part taxon-name-part-type="species" reg="osmanthogemmum">osmanthogemmum</tp:taxon-name-part></tp:taxon-name></italic> sp. nov., <abbrev xmlns:xlink="http://www.w3.org/1999/xlink" xlink:title="Kuroshio Biological Foundation in Kochi" xlink:type="simple">KBF</abbrev>-<abbrev xmlns:xlink="http://www.w3.org/1999/xlink" xlink:title="Octocoral Collection" xlink:type="simple">OA</abbrev>-00436 (left) and <abbrev xmlns:xlink="http://www.w3.org/1999/xlink" xlink:title="Kuroshio Biological Foundation in Kochi" xlink:type="simple">KBF</abbrev>-<abbrev xmlns:xlink="http://www.w3.org/1999/xlink" xlink:title="Octocoral Collection" xlink:type="simple">OA</abbrev>-00437 (right).</p></caption><graphic xmlns:xlink="http://www.w3.org/1999/xlink" xlink:href="zookeys-1277-339_article-184620__-g003.jpg" id="oo_1600413.jpg" position="float" orientation="portrait" xlink:type="simple"><uri content-type="original_file" xlink:type="simple">https://binary.pensoft.net/fig/1600413</uri></graphic></fig></tp:treatment-sec><tp:treatment-sec sec-type="Variation"><title>Variation.</title><p>Another specimen (<abbrev xmlns:xlink="http://www.w3.org/1999/xlink" xlink:title="Kuroshio Biological Foundation in Kochi" xlink:type="simple">KBF</abbrev>-<abbrev xmlns:xlink="http://www.w3.org/1999/xlink" xlink:title="Octocoral Collection" xlink:type="simple">OA</abbrev>-00437) was attached to a rock. Similar to the holotype, the colony branches in a single plane, with contracted autozooids distributed only on one side of the colony (Fig. <xref ref-type="fig" rid="F4">4A</xref>). Cluster formation occurs occasionally at the branch tips. Many terminal branches are broken and missing. The mounds are slightly larger than those of <abbrev xmlns:xlink="http://www.w3.org/1999/xlink" xlink:title="Kuroshio Biological Foundation in Kochi" xlink:type="simple">KBF</abbrev>-<abbrev xmlns:xlink="http://www.w3.org/1999/xlink" xlink:title="Octocoral Collection" xlink:type="simple">OA</abbrev>-00436, measuring 1.9–2.2 mm in diameter and 1.5–1.8 mm in height. The shape, maximum size, and dominant types of sclerites in each body part are consistent with those of <abbrev xmlns:xlink="http://www.w3.org/1999/xlink" xlink:title="Kuroshio Biological Foundation in Kochi" xlink:type="simple">KBF</abbrev>-<abbrev xmlns:xlink="http://www.w3.org/1999/xlink" xlink:title="Octocoral Collection" xlink:type="simple">OA</abbrev>-00436; however, the minimum sclerite size is smaller in <abbrev xmlns:xlink="http://www.w3.org/1999/xlink" xlink:title="Kuroshio Biological Foundation in Kochi" xlink:type="simple">KBF</abbrev>-<abbrev xmlns:xlink="http://www.w3.org/1999/xlink" xlink:title="Octocoral Collection" xlink:type="simple">OA</abbrev>-00437 (Fig. <xref ref-type="fig" rid="F5">5</xref>). The axis is slightly paler pink than that of specimen <abbrev xmlns:xlink="http://www.w3.org/1999/xlink" xlink:title="Kuroshio Biological Foundation in Kochi" xlink:type="simple">KBF</abbrev>-<abbrev xmlns:xlink="http://www.w3.org/1999/xlink" xlink:title="Octocoral Collection" xlink:type="simple">OA</abbrev>-00436, although it is still darker than the coenenchyme.</p><fig id="F4" position="float" orientation="portrait"><object-id xmlns:xlink="http://www.w3.org/1999/xlink" content-type="doi" xlink:type="simple">10.3897/zookeys.1277.184620.figure4</object-id><object-id xmlns:xlink="http://www.w3.org/1999/xlink" content-type="arpha" xlink:type="simple">EF4555A4-D809-502E-8E79-4E2D4AC5E371</object-id><label>Figure 4.</label><caption><p><italic><tp:taxon-name><tp:taxon-name-part taxon-name-part-type="genus" reg="Hemicorallium">Hemicorallium</tp:taxon-name-part> <tp:taxon-name-part taxon-name-part-type="species" reg="osmanthogemmum">osmanthogemmum</tp:taxon-name-part></tp:taxon-name></italic> sp. nov. (Paratype: <abbrev xmlns:xlink="http://www.w3.org/1999/xlink" xlink:title="Kuroshio Biological Foundation in Kochi" xlink:type="simple">KBF</abbrev>-<abbrev xmlns:xlink="http://www.w3.org/1999/xlink" xlink:title="Octocoral Collection" xlink:type="simple">OA</abbrev>-00437). <bold>A</bold>. ‘‘Front’’ and ‘‘back’’ of colony; <bold>B</bold>. Branch, showing autozooid (<abbrev xmlns:xlink="http://www.w3.org/1999/xlink" xlink:title="autozooid" xlink:type="simple">AZ</abbrev>); <bold>C</bold>. Exposed axis with the coenenchyme removed; <bold>D, E</bold>. Surface detail of branch, showing autozooid (<abbrev xmlns:xlink="http://www.w3.org/1999/xlink" xlink:title="autozooid" xlink:type="simple">AZ</abbrev>), siphonozooid (<abbrev xmlns:xlink="http://www.w3.org/1999/xlink" xlink:title="siphonozooid" xlink:type="simple">SZ</abbrev>), burrows (<abbrev xmlns:xlink="http://www.w3.org/1999/xlink" xlink:title="burrows" xlink:type="simple">Bu</abbrev>), cluster of autozooids (<abbrev xmlns:xlink="http://www.w3.org/1999/xlink" xlink:title="cluster of autozooids" xlink:type="simple">CL</abbrev>), warts on coenenchyme surface (<abbrev xmlns:xlink="http://www.w3.org/1999/xlink" xlink:title="warts on coenenchyme surface" xlink:type="simple">W</abbrev>), and commensal polychaete (<abbrev xmlns:xlink="http://www.w3.org/1999/xlink" xlink:title="commensal polychaete" xlink:type="simple">Po</abbrev>). Scale bars: 50 mm (<bold>A</bold>); 10 mm (<bold>B–E</bold>).</p></caption><graphic xmlns:xlink="http://www.w3.org/1999/xlink" xlink:href="zookeys-1277-339_article-184620__-g004.jpg" id="oo_1600414.jpg" position="float" orientation="portrait" xlink:type="simple"><uri content-type="original_file" xlink:type="simple">https://binary.pensoft.net/fig/1600414</uri></graphic></fig><fig id="F5" position="float" orientation="portrait"><object-id xmlns:xlink="http://www.w3.org/1999/xlink" content-type="doi" xlink:type="simple">10.3897/zookeys.1277.184620.figure5</object-id><object-id xmlns:xlink="http://www.w3.org/1999/xlink" content-type="arpha" xlink:type="simple">576F9521-2715-51B2-9175-4879DBBA6A35</object-id><label>Figure 5.</label><caption><p>Scanning electron micrographs of sclerites of <italic><tp:taxon-name><tp:taxon-name-part taxon-name-part-type="genus" reg="Hemicorallium">Hemicorallium</tp:taxon-name-part> <tp:taxon-name-part taxon-name-part-type="species" reg="osmanthogemmum">osmanthogemmum</tp:taxon-name-part></tp:taxon-name></italic> sp. nov. (Paratype: <abbrev xmlns:xlink="http://www.w3.org/1999/xlink" xlink:title="Kuroshio Biological Foundation in Kochi" xlink:type="simple">KBF</abbrev>-<abbrev xmlns:xlink="http://www.w3.org/1999/xlink" xlink:title="Octocoral Collection" xlink:type="simple">OA</abbrev>-00437). <bold>A</bold>. Structure of autozooid; the arrow indicates rods from tentacle; <bold>B</bold>. Sclerites from tentacle; <bold>C</bold>. Sclerites from autozooid mound; <bold>D</bold>. Sclerites from coenenchyme at the branch tip; <bold>E</bold>. Sclerites from coenenchyme at the base of the colony. Scale bar: 100 μm.</p></caption><graphic xmlns:xlink="http://www.w3.org/1999/xlink" xlink:href="zookeys-1277-339_article-184620__-g005.jpg" id="oo_1600415.jpg" position="float" orientation="portrait" xlink:type="simple"><uri content-type="original_file" xlink:type="simple">https://binary.pensoft.net/fig/1600415</uri></graphic></fig></tp:treatment-sec><tp:treatment-sec sec-type="Remarks"><title>Remarks.</title><p>The 6- and 8-radiate sclerites can further be divided into “symmetric” and “asymmetric” forms. “Symmetric” forms have been considered an intermediate between radiates and double-club types (<xref ref-type="bibr" rid="B21">Nonaka and Hayashibara 2021</xref>; <xref ref-type="bibr" rid="B22">Nonaka et al. 2023</xref>; <xref ref-type="bibr" rid="B9">Hu et al. 2025</xref>); therefore, the boundaries between these three shapes are ambiguous. In this study, sclerites with two clearly defined handles were categorised as double-club types, following the criteria of <xref ref-type="bibr" rid="B21">Nonaka and Hayashibara (2021)</xref>. Sclerites in the tentacles are predominantly rod shaped, whereas 6- and 8-radiate types dominate in the mounds, branch tips, and basal regions (Fig. <xref ref-type="fig" rid="F3">3</xref>). Among the previously described 24 species of <italic><tp:taxon-name><tp:taxon-name-part taxon-name-part-type="genus" reg="Hemicorallium">Hemicorallium</tp:taxon-name-part></tp:taxon-name></italic>, <italic><tp:taxon-name><tp:taxon-name-part taxon-name-part-type="genus" reg="Hemicorallium">H.</tp:taxon-name-part> <tp:taxon-name-part taxon-name-part-type="species" reg="abyssale">abyssale</tp:taxon-name-part></tp:taxon-name></italic> (Bayer, 1956) and <italic><tp:taxon-name><tp:taxon-name-part taxon-name-part-type="genus" reg="Hemicorallium">H.</tp:taxon-name-part> <tp:taxon-name-part taxon-name-part-type="species" reg="sulcatum">sulcatum</tp:taxon-name-part></tp:taxon-name></italic> (Kishinouye, 1903b) are morphologically similar to this species, particularly in possessing pink axial skeletons and double-club sclerites. However, neither of these species form clusters of autozooids at the branch tips, and in <italic><tp:taxon-name><tp:taxon-name-part taxon-name-part-type="genus" reg="Hemicorallium">H.</tp:taxon-name-part> <tp:taxon-name-part taxon-name-part-type="species" reg="abyssale">abyssale</tp:taxon-name-part></tp:taxon-name></italic>, autozooids are distributed on both sides of the colony, which contrasts with <italic><tp:taxon-name><tp:taxon-name-part taxon-name-part-type="genus" reg="Hemicorallium">H.</tp:taxon-name-part> <tp:taxon-name-part taxon-name-part-type="species" reg="osmanthogemmum">osmanthogemmum</tp:taxon-name-part></tp:taxon-name></italic> sp. nov. Seven species—<italic><tp:taxon-name><tp:taxon-name-part taxon-name-part-type="genus" reg="Hemicorallium">H.</tp:taxon-name-part> <tp:taxon-name-part taxon-name-part-type="species" reg="bathyrubrum">bathyrubrum</tp:taxon-name-part></tp:taxon-name></italic> (Simpson &amp; Watling, 2011); <italic><tp:taxon-name><tp:taxon-name-part taxon-name-part-type="genus" reg="Hemicorallium">H.</tp:taxon-name-part> <tp:taxon-name-part taxon-name-part-type="species" reg="ducale">ducale</tp:taxon-name-part></tp:taxon-name></italic> (Bayer, 1955); <italic><tp:taxon-name><tp:taxon-name-part taxon-name-part-type="genus" reg="Hemicorallium">H.</tp:taxon-name-part> <tp:taxon-name-part taxon-name-part-type="species" reg="guttatum">guttatum</tp:taxon-name-part></tp:taxon-name></italic> Tu, Dai &amp; Jeng, 2016; <italic><tp:taxon-name><tp:taxon-name-part taxon-name-part-type="genus" reg="Hemicorallium">H.</tp:taxon-name-part> <tp:taxon-name-part taxon-name-part-type="species" reg="indicodensum">indicodensum</tp:taxon-name-part></tp:taxon-name></italic> Hu, Zhang &amp; Xu, 2025; <italic><tp:taxon-name><tp:taxon-name-part taxon-name-part-type="genus" reg="Hemicorallium">H.</tp:taxon-name-part> <tp:taxon-name-part taxon-name-part-type="species" reg="jiaolongensis">jiaolongensis</tp:taxon-name-part></tp:taxon-name></italic> Hu, Zhang &amp; Xu, 2025; <italic><tp:taxon-name><tp:taxon-name-part taxon-name-part-type="genus" reg="Hemicorallium">H.</tp:taxon-name-part> <tp:taxon-name-part taxon-name-part-type="species" reg="meraboshi">meraboshi</tp:taxon-name-part></tp:taxon-name></italic> Nonaka, Hanahara &amp; Kakui, 2023; and <italic><tp:taxon-name><tp:taxon-name-part taxon-name-part-type="genus" reg="Hemicorallium">H.</tp:taxon-name-part> <tp:taxon-name-part taxon-name-part-type="species" reg="tricolor">tricolor</tp:taxon-name-part></tp:taxon-name></italic> (Johnson, 1899)—form autozooid clusters at the branch tips. However, none of these species have a pink axis, which differentiates <italic><tp:taxon-name><tp:taxon-name-part taxon-name-part-type="genus" reg="Hemicorallium">H.</tp:taxon-name-part> <tp:taxon-name-part taxon-name-part-type="species" reg="osmanthogemmum">osmanthogemmum</tp:taxon-name-part></tp:taxon-name></italic> sp. nov. from them. Additionally, the following six species cannot confidently be said to form autozooid clusters at branch tips based on the published descriptions: <italic><tp:taxon-name><tp:taxon-name-part taxon-name-part-type="genus" reg="Hemicorallium">H.</tp:taxon-name-part> <tp:taxon-name-part taxon-name-part-type="species" reg="aurantiacum">aurantiacum</tp:taxon-name-part></tp:taxon-name></italic> Tu, Dai &amp; Jeng, 2016, <italic><tp:taxon-name><tp:taxon-name-part taxon-name-part-type="genus" reg="Hemicorallium">H.</tp:taxon-name-part> <tp:taxon-name-part taxon-name-part-type="species" reg="bayeri">bayeri</tp:taxon-name-part></tp:taxon-name></italic> (Simpson &amp; Watling, 2011), <italic><tp:taxon-name><tp:taxon-name-part taxon-name-part-type="genus" reg="Hemicorallium">H.</tp:taxon-name-part> <tp:taxon-name-part taxon-name-part-type="species" reg="imperiale">imperiale</tp:taxon-name-part></tp:taxon-name></italic> (Bayer, 1955), <italic><tp:taxon-name><tp:taxon-name-part taxon-name-part-type="genus" reg="Hemicorallium">H.</tp:taxon-name-part> <tp:taxon-name-part taxon-name-part-type="species" reg="maderense">maderense</tp:taxon-name-part></tp:taxon-name></italic> (Johnson, 1898), <italic><tp:taxon-name><tp:taxon-name-part taxon-name-part-type="genus" reg="Hemicorallium">H.</tp:taxon-name-part> <tp:taxon-name-part taxon-name-part-type="species" reg="niobe">niobe</tp:taxon-name-part></tp:taxon-name></italic> (Bayer, 1964), and <italic><tp:taxon-name><tp:taxon-name-part taxon-name-part-type="genus" reg="Hemicorallium">H.</tp:taxon-name-part> <tp:taxon-name-part taxon-name-part-type="species" reg="variabile">variabile</tp:taxon-name-part></tp:taxon-name></italic> (Thomson &amp; Henderson, 1906). Among these, <italic><tp:taxon-name><tp:taxon-name-part taxon-name-part-type="genus" reg="Hemicorallium">H.</tp:taxon-name-part> <tp:taxon-name-part taxon-name-part-type="species" reg="bayeri">bayeri</tp:taxon-name-part></tp:taxon-name></italic>, <italic><tp:taxon-name><tp:taxon-name-part taxon-name-part-type="genus" reg="Hemicorallium">H.</tp:taxon-name-part> <tp:taxon-name-part taxon-name-part-type="species" reg="maderense">maderense</tp:taxon-name-part></tp:taxon-name></italic>, <italic><tp:taxon-name><tp:taxon-name-part taxon-name-part-type="genus" reg="Hemicorallium">H.</tp:taxon-name-part> <tp:taxon-name-part taxon-name-part-type="species" reg="niobe">niobe</tp:taxon-name-part></tp:taxon-name></italic>, and <italic><tp:taxon-name><tp:taxon-name-part taxon-name-part-type="genus" reg="Hemicorallium">H.</tp:taxon-name-part> <tp:taxon-name-part taxon-name-part-type="species" reg="variabile">variabile</tp:taxon-name-part></tp:taxon-name></italic> can be distinguished from <italic><tp:taxon-name><tp:taxon-name-part taxon-name-part-type="genus" reg="Hemicorallium">H.</tp:taxon-name-part> <tp:taxon-name-part taxon-name-part-type="species" reg="osmanthogemmum">osmanthogemmum</tp:taxon-name-part></tp:taxon-name></italic> sp. nov. by their white axes, whereas <italic><tp:taxon-name><tp:taxon-name-part taxon-name-part-type="genus" reg="Hemicorallium">H.</tp:taxon-name-part> <tp:taxon-name-part taxon-name-part-type="species" reg="aurantiacum">aurantiacum</tp:taxon-name-part></tp:taxon-name></italic> and <italic><tp:taxon-name><tp:taxon-name-part taxon-name-part-type="genus" reg="Hemicorallium">H.</tp:taxon-name-part> <tp:taxon-name-part taxon-name-part-type="species" reg="imperiale">imperiale</tp:taxon-name-part></tp:taxon-name></italic> can be distinguished by their absence of double-club sclerites.</p></tp:treatment-sec><tp:treatment-sec sec-type="Etymology"><title>Etymology.</title><p>The specific name <italic>osmanthogemmum</italic> is derived from <italic><tp:taxon-name><tp:taxon-name-part taxon-name-part-type="genus" reg="Osmanthus">Osmanthus</tp:taxon-name-part></tp:taxon-name></italic> (sweet olive; <tp:taxon-name><tp:taxon-name-part taxon-name-part-type="family" reg="Oleaceae">Oleaceae</tp:taxon-name-part></tp:taxon-name>) and the Latin <italic>gemma</italic>, meaning “bud.” This refers to the appearance of large autozooid mounds that are clustered at the distal ends of branches and resemble the floral buds of <italic><tp:taxon-name><tp:taxon-name-part taxon-name-part-type="genus" reg="Osmanthus">Osmanthus</tp:taxon-name-part></tp:taxon-name></italic>.</p></tp:treatment-sec><ref-list><ref id="B21"><mixed-citation xmlns:xlink="http://www.w3.org/1999/xlink" xlink:type="simple">Nonaka M, Hayashibara T (2021) A report on <tp:taxon-name><tp:taxon-name-part taxon-name-part-type="family">Coralliidae</tp:taxon-name-part></tp:taxon-name> (<tp:taxon-name><tp:taxon-name-part taxon-name-part-type="phylum">Cnidaria</tp:taxon-name-part></tp:taxon-name>: <tp:taxon-name><tp:taxon-name-part taxon-name-part-type="class">Octocorallia</tp:taxon-name-part></tp:taxon-name>) specimens collected from the Emperor Seamounts with descriptions of three new species. Species Diversity 26: 297–342. <ext-link xlink:href="10.12782/specdiv.26.297" ext-link-type="doi" xlink:type="simple">https://doi.org/10.12782/specdiv.26.297</ext-link></mixed-citation></ref><ref id="B22"><mixed-citation xmlns:xlink="http://www.w3.org/1999/xlink" xlink:type="simple">Nonaka M, Hanahara N, Kakui K (2023) A new species of <tp:taxon-name><tp:taxon-name-part taxon-name-part-type="family">Coralliidae</tp:taxon-name-part></tp:taxon-name> (<tp:taxon-name><tp:taxon-name-part taxon-name-part-type="phylum">Cnidaria</tp:taxon-name-part></tp:taxon-name>: <tp:taxon-name><tp:taxon-name-part taxon-name-part-type="class">Octocorallia</tp:taxon-name-part></tp:taxon-name>) collected from eastern Japan. Species Diversity 28: 231–243. <ext-link xlink:href="10.12782/specdiv.28.231" ext-link-type="doi" xlink:type="simple">https://doi.org/10.12782/specdiv.28.231</ext-link></mixed-citation></ref><ref id="B9"><mixed-citation xmlns:xlink="http://www.w3.org/1999/xlink" xlink:type="simple">Hu X, Zhang Q, Ge M, Li X, Wang Z, Zhang X, Xu Q (2025) Two new species of deep-sea red corals (<tp:taxon-name><tp:taxon-name-part taxon-name-part-type="family">Coralliidae</tp:taxon-name-part></tp:taxon-name>, genus <italic><tp:taxon-name><tp:taxon-name-part taxon-name-part-type="genus">Hemicorallium</tp:taxon-name-part></tp:taxon-name></italic> Gray, 1867) from the western Indian Ocean. Zoosystematics and Evolution 101(1): 317–339. <ext-link xlink:href="10.3897/zse.101.139350" ext-link-type="doi" xlink:type="simple">https://doi.org/10.3897/zse.101.139350</ext-link></mixed-citation></ref></ref-list></tp:taxon-treatment>
