# Supplementary material for: A new species of Hemicorallium (Anthozoa, Octocorallia, Coralliidae), along with a revised identification key to species of the genus
Source: Zookeys. 2026 Apr 20;1277:339–54. doi: 10.3897/zookeys.1277.184620 (PMC13122184; doi:10.3897/zookeys.1277.184620)
Supplement: Supplementary material 1 — Summary of the genus Hemicorallium [file zookeys-1277-339_article-184620__-s001.xlsx]

## Sheet: Sheet1 (3)
Species	Coenenchyme			Autozooid						Axis				Sclerite						Distribution		References
	Color	Surface Situation		Arrangement	Color	Cluster	Diameter (mm)	Height (mm)		Color	Surface Situation	Burrows		Dominant		present or absent double clubs	Maximum size (mm)	Minimum size (mm)		Region	Depth (m)
														tentacles	coenenchyme
H.osmanthogemmum sp. nov. KBF-OA-00436	orange	conical papillae longitudinal grooved		front side	orange	2–3	1.3–2.0	1.0–1.5		pink	smooth	present		stout and spinose rod	6-radiate, 8-radiate	present	0.12	0.05		Japan	550	This study
H.osmanthogemmum sp. nov. KBF-OA-00437	orange	conical papillae longitudinal grooved		front side	orange	2–3	1.9–2.2	1.0–1.8		pale pink	smooth	present		stout and spinose rod	6-radiate, 8-radiate	present	0.12	0.04		Japan	550	This study
H. abyssale	pink	prominent papillae		biserial	pink	no	2.0	2.0		pale pink	smooth	absent		rod, spinose rod	8-radiate, double-club	present	0.12–0.13	0.05		Hawaii	1830–2400	Bayer (1956)
H. aurantiacum	dark pinkish orange	no papillae		front side	dark pinkish orange	-	0.8–1.0	1.3–1.7		pinkish orange	smooth	present		rod	8-radiate	absent	0.08	0.05		New Caledonia	562–587	Tu et al. (2016)
H. bathyrubrum*	pink	faintly longitudinal grooved prominent papillae		front side	-	2<	1.5–1.7	1.8–2.0		deep pink to red	smooth	-		spinose rods, spinose spindles	6-, 7-, and 8-radiate	absent	0.119	-		New England Seamounts	2085–2572	Simpson & Watling (2011)
H. bayeri*	light pink to white	cone-like papillae		mostly front side	slightly pinkish	-	<1.65	<2.85		white	smooth	present		spinose rod	double clubs	present	0.115	-		New England Seamounts	1970–2529	Simpson & Watling (2011)
H. boushuense	light yellow	-		front side	-	no	-	-		cream white	smooth	present		rod	8-radiate	present	-	-		Japan	550	Kishinouye (1903a, b, 1904)
H. ducale*	dark pink	sinuous grooves terminal portions: granulated		biserial	-	2	2	1.5		richer and deeper color than the rind	faintly striated			stout rod	double clubs	present	-	-		Guadalupe Island	1000–2000	Bayer 1955, Tu et al. (2016)
H. guttatum	yellowish white	protuberance		front side, alternating	pale vermilion red	3-4	1.4–1.6	1.7–2.2		milk white	smooth	present		rod	8-radiate	absent	0.12	0.04		Hawaii	942–1509	Tu et al. (2016)
H. halmaheirense	orange-red	scraggy		front side	orange-red	no	1.0–1.5	2–3 0.8–0.9		pale pink to white	smooth	present		rod	8-radiate	absent	0.12	0.035		Celebes Sea	1089	Hickson (1907), Tu et al. (2016)
H. imperiale*	rich pink	narrow ridges		front side	-	-	1.5	<3.0		rich pink	-	-		spinose rod	8-radiate	absent	0.1	-		Guadalupe Island	1000–2000	Bayer (1955), Tu et al. (2016)
H. indicodensum*	pale red, white (base)	-		front side	orange-red	3–5	1.515 ± 0.174	2.483 ± 0.348		red	thorn-like projections	-		rod	double clubs	present	0.121	-		Western India Ocean	1697	Hu et al. (2025)
H. jiaolongensis*	light yellow, white (base)	-		front side	light yellow	2–3	1.759 ± 0.147	3.312 ± 0.554		translucent milky white	sharp projections	-		rod	8-radiate	absent	0.103	-		Western India Ocean	1696	Hu et al. (2025)
H. kaiyo	red	longitudinal grooved		front side	red	no	0.8–1.5	0.7–1.3		red	smooth	present		rod	8-radiate	absent	0.1	0.06		Emperor Seamount	409–942	Nonaka and Hayashibara (2021)
H. laauense	white	conical papillae		front side	-	no	1.5	1.0		white	longitudinal grooves	present		rod, spinose rod	8-radiate	absent	0.145	0.06		Hawaii	365–584	Bayer (1956)
H. maderense*	pale ochraceous yellow	papillate or granular		front side	orange	-	1	2		white	smooth	-		-	-	present	-	-		Off camara de Lobos	-	Johnson (1899)
H. meraboshi	pale red	smooth		front side	red	2-3	1.7–2.8	1.0–2.3		white	smooth	present		rod	8-radiate, multi-radiate	absent	0.14	0.06		Japan	1744–1755	Nonaka et al. (2023)
H. muzikae	pale pink	small warts		front side	pale pink	no	0.9–1.3	0.7–1.3		pink	longitudinal grooves	present		rod	8-radiate	absent	0.09	0.06		Emperor Seamount	682	Nonaka and Hayashibara (2021)
H. niobe*	white to lightly pink	small papillae		front side	-	-	<1.6	<2.6		snowy white	smooth	present		spinous rod	8-radiate	absent	0.125	-		St Lucie inlet	659–699	Simpson & Watling (2011)
H. regale	pale pink	no papillae		front side	pale pink	no	1.5	1.5–2.0		pale pink	smooth	present		rod	6-radiate, 8-radiate	absent	0.1	0.05		Hawaii	365–723	Bayer (1956)
H. reginae	light orange	no papillae		front side	light orange	no	1.3–1.5	1.4–1.6		orange to red	shallow grooves	-		rod	8-radiate	present	0.1	0.05		Flores Sea	122	Hickson (1907), Tu et al. (2016)
H. ryukyuense	wet: pale pink dry: cream yellow	inconspicuous warts		front side	wet: pale pink dry: cream yellow	no	1.66 ± 0.18	1.53 ± 0.18		red	smooth	absent		rod	8-radiate	absent	0.11	0.054		Japan	860	Nonaka et al. (2025)
H. sulcatum	light red	longitudinal grooved		front side	-	no	1.5	2.0		pinkish	smooth	present		rod	8-radiate	present	-	-		Japan	180–550	Kishinouye (1903a, b, 1904)
H. taiwanicum	dark pink	smooth		front side	dark-pink	no	1.15	0.9		orange	smooth	absent		rod	8-radiate, double-club	present	0.11	0.05		Taiwan	736–1040	Tu et al. (2012)
H. tokiyasui	pink	granulated		front side, branch tip	pink	no	0.8–1.3	0.6–1.8		pale purple to pinkish white	smooth	present		rod	8-radiate	absent	0.07	0.03		Emperor Seamount	414	Nonaka and Hayashibara (2021)
H. tricolor*	pale yellow	granulated		biserial	pale vermilion red	2–3	<2	2.5–3		white	smooth	present		-	-	present	-	-		Madeira	-	Johnson (1899), Tu et al. (2016)
H. variabile*	creamy white	-		front side	salmon pink	-	-	<2.7		white	very fine striations			-	-	present	-	-		Off Sri Lanka	906	Thomson & Henderson, (1906)
